# Supplementary material for: Irrelevant auditory and tactile signals, but not visual signals, interact with the target onset and modulate saccade latencies
Source: PLoS One. 2020 Feb 11;15(2):e0221192. doi: 10.1371/journal.pone.0221192 (PMC7012454; doi:10.1371/journal.pone.0221192)
Supplement: S1 Table — The statistical analyses to compare the mean median latency nscore of each condition with the SOA = 0 ms reference condition followed 3 steps: a normality test (Shapiro-Wilk), a variance test (Levene) and a paired Student's t-test. This table reports the outcome of all these tests together with the effect size (Cohen's d). (XLSX) [file pone.0221192.s001.xlsx]

## Sheet: Experiment stats (A,B,C,D,E)
Condition	-240ms	-120ms	-60ms	-30ms	+0ms	+30ms	+60ms	+120ms	+240ms	No signal
Experiment A - Beeps & Saccades
Mean n-score	-1.84	-2	-1.65	-1.49	-1.32	-0.41	0.65	0.38	0.01	0
Normality (Shapiro-Wilk)	w=0.86; p=0.1179	w=0.93; p=0.5612	w=0.93; p=0.5046	w=0.93; p=0.5230	w=0.94; p=0.6014	w=0.93; p=0.4978	w=0.89; p=0.2352	w=0.92; p=0.4243	w=0.80; p=0.0281
Variance (Levene)	w=1.62; p=0.2236	w=4.76; p=0.0466	w=9.69; p=0.0076	w=3.32; p=0.0900		w=0.01; p=0.9257	w=0.02; p=0.8829	w=5.63; p=0.0326	w=7.09; p=0.0185
t-test	t(7)=-1.70; p=0.1336	t(7)=-2.89; p=0.0235	t(7)=-2.55; p=0.0380	t(7)=-1.50; p=0.1783		t(7)=13.85; p=0.0000	t(7)=8.13; p=0.0001	t(7)=7.88; p=0.0001	t(7)=7.65; p=0.0001	t(7)=-6.85; p=0.0002
Effect size (Cohen)	d=1.05	d=1.51	d=0.78	d=0.36		d=1.58	d=3.64	d=3.88	d=3.04	d=2.42
Significance		*	*			***	***	***	***	***
Experiment B - Blocked control
Mean n-score			-1.78		-1.47		0.47			0
Normality (Shapiro-Wilk)			w=0.91; p=0.4594		w=0.76; p=0.0241		w=0.89; p=0.3120
Variance (Levene)			w=0.39; p=0.5452				w=2.05; p=0.1825
t-test			t(5)=-2.32; p=0.0677				t(5)=11.01; p=0.0001			t(5)=-6.96; p=0.0009
Effect size (Cohen)			d=0.53				d=2.75			d=2.84
Significance							***			***
Experiment C - Background flashes & Saccades
Mean n-score	-0.52	-1.05	-0.77	0.92	-0.17	1.26	1.84	-0.03	-0.06	0
Normality (Shapiro-Wilk)	w=0.97; p=0.8737	w=0.96; p=0.8076	w=0.92; p=0.4449	w=0.88; p=0.2041	w=0.84; p=0.0816	w=0.97; p=0.9223	w=0.87; p=0.1441	w=0.93; p=0.5137	w=0.97; p=0.9121
Variance (Levene)	w=0.00; p=0.9465	w=0.00; p=0.9993	w=0.17; p=0.6824	w=3.71; p=0.0745		w=0.86; p=0.3690	w=2.42; p=0.1424	w=1.77; p=0.2051	w=2.83; p=0.1144
t-test	t(7)=-0.98; p=0.3577	t(7)=-3.90; p=0.0059	t(7)=-2.45; p=0.0439	t(7)=3.00; p=0.0198		t(7)=4.51; p=0.0028	t(7)=6.57; p=0.0003	t(7)=0.47; p=0.6557	t(7)=0.38; p=0.7154	t(7)=-0.68; p=0.5212
Effect size (Cohen)	d=0.51	d=1.30	d=0.84	d=1.04		d=2.40	d=3.60	d=0.23	d=0.19	d=0.24
Significance		**	*	*		***	***
Experiment D - Strips flashes & Saccades
Mean n-score	0.01	0	0.25	0.47	-1.7	1.43	0.97	0.18	-0.06	0
Normality (Shapiro-Wilk)	w=0.84; p=0.1943	w=0.86; p=0.2742	w=0.89; p=0.3919	w=0.93; p=0.6082	w=0.89; p=0.3848	w=0.86; p=0.2554	w=0.86; p=0.2758	w=0.85; p=0.2127	w=0.75; p=0.0391
Variance (Levene)	w=0.79; p=0.4080	w=0.67; p=0.4431	w=0.59; p=0.4698	w=1.97; p=0.2101		w=0.04; p=0.8568	w=0.32; p=0.5901	w=0.22; p=0.6523	w=0.15; p=0.7155
t-test	t(3)=2.01; p=0.1383	t(3)=2.27; p=0.1079	t(3)=3.55; p=0.0380	t(3)=3.87; p=0.0305		t(3)=10.71; p=0.0017	t(3)=4.71; p=0.0182	t(3)=9.36; p=0.0026	t(3)=3.14; p=0.0517	t(3)=-4.57; p=0.0197
Effect size (Cohen)	d=1.70	d=2.09	d=2.45	d=2.21		d=4.14	d=2.99	d=2.87	d=2.47	d=2.28
Significance			*	*		***	*	***		*
Experiment E - Touches & Saccades
Mean n-score	-2.19	-1.9	-1.22	-0.81	-0.43	0.32	0.47	0.07	0.31	0
Normality (Shapiro-Wilk)	w=0.98; p=0.9453	w=0.91; p=0.3660	w=0.87; p=0.1666	w=0.93; p=0.5106	w=0.92; p=0.4406	w=0.94; p=0.6330	w=0.93; p=0.5017	w=0.85; p=0.1059	w=0.92; p=0.4519
Variance (Levene)	w=0.01; p=0.9148	w=0.00; p=0.9458	w=0.59; p=0.4540	w=0.67; p=0.4269		w=2.58; p=0.1305	w=0.01; p=0.9211	w=0.45; p=0.5120	w=0.00; p=0.9949
t-test	t(7)=-8.76; p=0.0001	t(7)=-10.08; p=0.0000	t(7)=-5.56; p=0.0009	t(7)=-2.39; p=0.0483		t(7)=3.65; p=0.0082	t(7)=7.25; p=0.0002	t(7)=2.54; p=0.0386	t(7)=3.25; p=0.0141	t(7)=1.81; p=0.1129
Effect size (Cohen)	d=2.54	d=2.09	d=1.05	d=0.45		d=0.80	d=1.35	d=0.75	d=1.04	d=0.91
Significance	***	***	***	*		**	***	*	*
