# Supplementary material for: Irrelevant auditory and tactile signals, but not visual signals, interact with the target onset and modulate saccade latencies
Source: PLoS One. 2020 Feb 11;15(2):e0221192. doi: 10.1371/journal.pone.0221192 (PMC7012454; doi:10.1371/journal.pone.0221192)
Supplement: S2 Table — The statistical analyses to compare the mean median latency nscore of each condition with the SOA = 0 ms reference condition followed 3 steps: a normality test (Shapiro-Wilk), a variance test (Levene) and a paired Student's t-test. This table reports the outcome of all these tests together with the effect size (Cohen's d). (XLSX) [file pone.0221192.s002.xlsx]

## Sheet: Experiment stats (F)
Condition	-120ms	-60ms	+0ms	+60ms	+120ms	No signal
Experiment F - Touches, Beeps & Saccades
Tactile
Mean n-score	-1.48	-1.43	-0.75	-0.05	-0.19	0
Normality (Shapiro-Wilk)	w=0.98; p=0.9330	w=0.85; p=0.1661	w=0.97; p=0.8839	w=0.97; p=0.8879	w=0.95; p=0.7692
Variance (Levene)	w=0.68; p=0.4279	w=1.60; p=0.2342		w=0.03; p=0.8606	w=2.69; p=0.1322
t-test	t(5)=-3.85; p=0.0120	t(5)=-6.40; p=0.0014		t(5)=6.05; p=0.0018	t(5)=3.51; p=0.0171	t(5)=4.63; p=0.0057
Effect size (Cohen)	d=1.42	d=1.41		d=1.76	d=1.86	d=2.67
Significance	*	***		***	*	***
Auditory
Mean n-score	-2.19	-1.77	-1.14	0.48	0.21	0
Normality (Shapiro-Wilk)	w=0.87; p=0.2183	w=0.92; p=0.4936	w=0.96; p=0.8509	w=0.99; p=0.9744	w=0.88; p=0.2493
Variance (Levene)	w=0.00; p=0.9900	w=1.57; p=0.2381		w=2.40; p=0.1521	w=4.30; p=0.0649
t-test	t(5)=-7.10; p=0.0009	t(5)=-2.03; p=0.0987		t(5)=7.48; p=0.0007	t(5)=5.03; p=0.0040	t(5)=7.96; p=0.0005
Effect size (Cohen)	d=2.74	d=1.12		d=3.22	d=2.37	d=4.59
Significance	***			***	***	***
Audio-Tactile
Mean n-score	-1.92	-2.18	-1.36	0.42	0.28	0
Normality (Shapiro-Wilk)	w=0.80; p=0.0639	w=0.87; p=0.2223	w=0.94; p=0.6925	w=0.97; p=0.8856	w=0.77; p=0.0309
Variance (Levene)	w=1.25; p=0.2906	w=0.13; p=0.7233		w=0.03; p=0.8763	w=0.16; p=0.7000
t-test	t(5)=-1.60; p=0.1710	t(5)=-3.21; p=0.0237		t(5)=10.34; p=0.0001	t(5)=5.49; p=0.0027	t(5)=7.46; p=0.0007
Effect size (Cohen)	d=0.79	d=1.79		d=3.70	d=3.01	d=4.31
Significance		*		***	***	***
